# Supplementary material for: Exploring Partners’ Part in Shaping the Home Food Environment During the Transition to Fatherhood
Source: Nutrients. 2024 Dec 17;16(24):4356. doi: 10.3390/nu16244356 (PMC11679244; doi:10.3390/nu16244356)
Supplement: Supplementary file 1 [file nutrients-16-04356-s001.zip]

Archive with 1 entries (1 files):
- nutrients-3332207-supplementary.pdf
